# Supplementary material for: Alterations in Choline Metabolism in Non-Obese Individuals with Insulin Resistance and Type 2 Diabetes Mellitus
Source: Metabolites. 2024 Aug 18;14(8):457. doi: 10.3390/metabo14080457 (PMC11356528; doi:10.3390/metabo14080457)
Supplement: Supplementary file 1 [file metabolites-14-00457-s001.zip]

Archive with 1 entries (1 files):
- metabolites-3123270-supplementary.pdf
